# Supplementary material for: Epoxy-Based Interlocking Membranes for All Solid-State Lithium Ion Batteries: The Effects of Amine Curing Agents on Electrochemical Properties
Source: Polymers (Basel). 2021 Sep 24;13(19):3244. doi: 10.3390/polym13193244 (PMC8513100; doi:10.3390/polym13193244)
Supplement: Supplementary file 1 [file polymers-13-03244-s001.zip]

Archive with 1 entries (1 files):
- polymers-1380499-supplementary.pdf
